# Supplementary material for: Genotype and Agronomic Management Interactions Shape the Accumulation of Immunogenic and Toxic Gluten Peptides in Durum Wheat
Source: J Agric Food Chem. 2026 Apr 28;74(17):13505–15. doi: 10.1021/acs.jafc.5c16192 (PMC13154179; doi:10.1021/acs.jafc.5c16192)
Supplement: Supplementary file 2 [file jf5c16192_si_002.xlsx]

## Sheet: Supporting Table
Title: Genotype and Agronomic Management Interactions Shape the Accumulation of Immunogenic and Toxic Gluten Peptides in Durum Wheat
Authors: Giovanni Caccialupi1*‡, Leonardo Cicala1*‡, Justyna Milc1, Alessandro Ulrici1, Fatma Boukid2,†, Arnaldo Dossena2, Sara Graziano2, Barbara Prandi2, Giovanna Visioli2, Nelson Marmiroli2, Mariolina Gullì2, Pasquale De Vita3, Nicola Pecchioni1,3, Enrico Francia1
Affiliations:
1 Department of Life Sciences, University of Modena and Reggio Emilia, Via Amendola 2, Pad. Besta, 42122 Reggio Emilia, Italy;
2 Department of Chemistry, Life Sciences and Environmental Sustainability, Centre SITEIA. PARMA, University of Parma, 43124 Parma, Italy
3 Research Centre for Cereal and Industrial Crops, CREA-CI, 71122 Foggia, Italy;
Corresponding Author: *Giovanni Caccialupi; giovanni.caccialupi@unimore.it
‡Giovanni Caccialupi and Leonardo Cicala contributed equally.

## Sheet: TableS1
Table S1. Skeleton 3-way ANOVA tables for the GDN trial - eight Genotypes, sowing Density and Nitrogen fertilization trial performed to test the influence of agronomic practices on durum wheat grain quality.
Variety: Creso, Iride, Simeto, Senatore Cappelli, Aureo, Cannizzo, Svevo, Saragolla
Fertilizer: Control (N=0), Half dose (N=50), Full dose (N=100)
Plant density: 200 m2, 400m2
SOURCE	DF
Block (r)	r – 1 = 2
Variety (v)	v – 1 = 7
Fertilizer (f)	f – 1 = 2
Plant density (s)	p – 1 = 1
Var x Fert	(v – 1) (f – 1) = 14
Var x Plant	(v – 1) (p – 1) = 7
Fert x Plant	(f – 1) (p – 1) = 2
Var x Fert x Plant	(v – 1) (f – 1) (p – 1) = 14
Residual	94
Total	N – 1 = 143

## Sheet: TableS2
Table S2. Main agronomic traits and grain quality of durum wheat cultivars.
Name	Variety characteristics	Plant characteristics	Grain quality
Aureo	Pedigree:Kofa/Svevo	Seasonal type: autumn	Yellow index: medium
	Release:2009	Heading time: medium/early	Protein content: good
		Height: high	Gluten quality: good
			Glu A1: null
			Glu B1: 6+8
			Glu B3: LMW-2
Cannizzo	Pedigree: F5 (Capeiti x Valnova)/ F5 (Patrizio x Valforte)	Seasonal type:	Yellow index: medium
	Release: 1998	Heading time: early	Protein content: excellent
		Height: medium	Gluten quality: excellent
			Glu A1: null
		Awn color: black	Glu B1: 20
Creso	Pedigree: CpB 144/Yt54-N10-B/Cp2 63 Tc3	Seasonal type: spring/autumn	Yellow index: medium
	Release: 1974	Heading time: late	Protein content: good
		Height: medium/low	Gluten quality: good
			Glu A1: null
			Glu B1: 6+8
			Glu B3: LMW-2
Iride	Pedigree: Alttar84/Ionio	Seasonal type: autumn	Yellow index: medium
	Release: 1996	Heading time: early	Protein content: medium
		Awn color: black	Gluten quality: medium
			Glu A1: null
			Glu B1: 7+8
Saragolla	Pedigree: Iride/LINE PSB0114	Seasonal type: spring	Test Weight: good
	Release: 2004	Heading time: early	Yellow index: high
		Height: medium-low	Protein content: medium (<12.5%)
		Awn color: whitish	Gluten quality: good
		Potential yield: high	Glu A1: null
			Glu B1: 6+8
			Glu B3: LMW-2
Senatore Cappelli	Selection from: Jennah Khetifa	Seasonal type: spring	Test Weight: high
	Release: 1915	Heading time: late	Yellow index: high
		Height: tall	Protein content: medium (<12.5%)
		Awn color: black	Gluten quality: medium
		Potential yield: very low	Glu A1: null
			Glu B1: 20
			Glu B3: LMW-2
Simeto	Pedigree: Capeiti 8 /Valnova	Seasonal type: autumn	Yellow index: medium
	Release: 1988	Heading time: early	Protein content: excellent
		Height: medium/low	Gluten quality: good
			Glu A1: null
			Glu B1: 7+8
			Glu B3: LMW-2
Svevo	Pedigree: Sel.CIMMYT/Zenit	Seasonal type: autumn	Yellow index: high
	Release: 1996	Heading time early	Protein content: excellent
		Height: medium/high	Gluten quality: good
			Glu A1: null
			Glu B1: 7+8
			Glu B3: LMW-2

## Sheet: TableS3
Table S3. Skeleton 3-way ANOVA tables for the GSO trial - two Genotypes, Sowing date and Organic mineral fertilization trial performed to test the influence of agronomic practices on durum wheat grain quality.
Variety: Cannizzo, Saragolla
Fertilizer: Control, Mineral(NP 18-46), Organo-mineral(NP 12-25)
Sowing date: 12/12/2016 (Fall), 22/02/2017 (Spring)
SOURCE	DF
Block (r)	r – 1 = 2
Variety (v)	v – 1 = 1
Fertilizer (f)	f – 1 = 2
Sowing date (s)	s – 1 = 1
Var x Fert	(v – 1) (f – 1) = 2
Var x Sowing	(v – 1) (s – 1) = 1
Fert x Sowing	(f – 1) (s – 1) = 2
Var x Fert x Sowing	(v – 1) (f – 1) (s – 1) = 2
Residual	22
Total	N – 1 = 35

## Sheet: TableS4
Table S4. Nutrigrantop S® composition.
Component	Percentage
Nitrogen	0.1
Ammoniacal Nitrogen	0.07
Organic Nitrogen	0.01
Ureic Nitrogen	0.02
Phosphorus Pentoxide	0.2
Water soluble Phosphorus Pentoxide	0.12
Phosphorus dioxide soluble in neutral ammonium citrate and water	0.2
Calcio Oxide	0.08
Sulfur Anhydride	0.05
Water Soluble Sulfur Anhydride	0.025
Zinc	0.0001
Organic Carbon	0.075
Humic and fulvic organic carbon (humification rate (HR) 42.6%)	0.032

## Sheet: TableS5
Table S5. Significance levels of the main effects and interactions from the ANOVA analysis for yield and quality traits for GDN trial. Significance levels from the ANOVA assessing the effects of Genotype, Fertilization, sowing Density, and their interactions on yield, nutritional quality, and gluten-related traits in durum wheat. Traits include yield (t/ha) and quality traits, including carotenoi…
	Yield		Carotenoid		Grain Protein Content		SDS		IPT		TPT		TITP		Gli		Lmw		Hmw		Gli-glu		Hmw-Lmw		Total Gluten Protein Content
Genotype	***		***		***		***		***		***		***		***		***		***		***		***		***
Fertilization	***		ns		***		***		***		***		***		***		***		***		***		***		***
Sowing Density	***		***		***		**		***		***		***		***		***		***		***		ns		***
Genotype*Fertilization	***		***		ns		**		***		***		***		***		*		***		***		*		**
Genotype*Sowing Density	***		ns		**		ns		***		***		***		ns		***		ns		***		ns		ns
Fertilization*Sowing Density	*		ns		ns		ns		***		***		***		***		***		***		***		***		***
Genotype*Fertilization*Sowing Density	***		*		ns		***		***		***		***		ns		ns		**		*		ns		*

## Sheet: TableS6
Table S6. Result of the main effects and interactions from the ANOVA analysis for yield and quality traits GDN trial. Mean values of yield (t/ha) and quality traits, including yield (t/ha) and quality traits, carotenoid content (g/100g of flour), Sodium Dodecyl Sulfate (SDS) sedimentation assay, grain protein content (%; NIR), immunogenic and toxic peptides (IPT ppm, TPT ppm), total immunogenic a…
GDN TRIAL
Genotype	Yield		Carotenoid		Grain Protein Content		SDS		IPT		TPT		TITP		Gli		Hmw		Lmw		Gli-glu		Hmw-Lmw		Total Gluten Protein Content
Aureo	4.349	c	7.711	b	15.08	a	2.525	a	1256	c	370.5	b	1626	c	13.63	a	3.766	c	5.412	d	1.485	a	0.6991	a	22.81	ab
Cannizzo	4.679	b	6.06	d	13.11	d	2.022	d	1253	c	386.6	b	1639	c	13.77	a	3.563	b	4.975	c	1.614	b	0.7182	ab	22.31	ab
Creso	4.328	c	4.527	e	13.82	bc	2.054	d	1490	e	444.7	c	1935	e	14.69	bc	3.492	ab	4.382	a	1.872	e	0.8007	c	22.57	ab
Iride	5.173	a	7.019	c	12.21	e	2.168	c	957	a	327.7	a	1284	a	13.57	a	3.334	a	4.537	ab	1.726	bcd	0.7358	ab	21.45	c
Saragolla	4.187	c	8.901	a	12.46	e	2.311	b	1068	b	367.4	b	1436	b	14.43	abc	3.557	b	4.684	abc	1.754	cde	0.7679	bc	22.67	ab
Senatore Cappelli	4.165	c	5.924	d	14.22	b	2.164	c	1284	cd	341.3	a	1625	c	14.82	c	3.496	ab	4.564	ab	1.839	de	0.7722	bc	22.88	a
Simeto	4.734	b	7.072	c	13.68	c	2.113	cd	1269	cd	338.9	a	1608	c	13.82	ab	3.516	ab	4.75	bc	1.691	bc	0.7469	abc	22.09	bc
Svevo	4.698	b	8.908	a	13.88	bc	2.542	a	1302	d	442.2	c	1744	d	14.68	bc	3.382	ab	4.724	bc	1.815	de	0.7227	ab	22.79	ab
		<.001		<.001		<0.001		<0.001		<.001		<.001		<.001		<.001		<.001		<.001		<.001		<.001		<.001
Nitrogen Fertilization	Yield		Carotenoid		Grain Protein Content		SDS		IPT		TPT		TITP		Gli		Hmw		Lmw		Gli-glu		Hmw-Lmw		Total Gluten Protein Content
N0	4.358	b	7.005	ns	12.27	c	2.031	c	1149	b	286.3	a	1435.3	a	13.18	a	3.413	a	4.687	a	1.632	a	0.7366	a	21.28	c
N50	4.601	a	7.005	ns	13.58	b	2.257	b	1096	a	338.6	b	1434.6	a	14.59	b	3.533	b	4.573	a	1.817	c	0.7778	b	22.69	b
N100	4.658	a	7.036	ns	14.82	a	2.424	a	1460	c	507.5	c	1967	b	14.76	b	3.594	b	5.001	b	1.724	b	0.722	a	23.36	a
		<.001		0.769		<0.01		<0.001		<.001		<.001		<.001		<.001		<.001		<.001		<.001		<.001		<.001
Sowing Density	Yield		Carotenoid		Grain Protein Content		SDS		IPT		TPT		TITP		Gli		Hmw		Lmw		Gli-glu		Hmw-Lmw		Total Gluten Protein Content
200	4.29	b	7.08	a	13.8	a	2.3	a	1128.7	a	349	a	1477.7	a	12.781	b	3.441	a	4.655	a	1.587	a	0.7458	ns	20.878	b
400	4.79	a	6.95	b	13.31	b	2.2	b	1341	b	405.9	b	1746.9	b	15.575	a	3.586	b	4.853	b	1.862	b	0.7451	ns	24.012	a
		<.001		<.001		<.001		0.007		<.001		<.001		<.001		<.001		<.001		<.001		<.001		0.948		<.001
Genotype*Nitrogen Fertilization	Yield		Carotenoid		Grain Protein Content		SDS		IPT		TPT		TITP		Gli		Hmw		Lmw		Gli-glu		Hmw-Lmw		Total Gluten Protein Content
Aureo N0	4.295	fghij	7.637	bc	13.34	ns	2.167	gh	1308	g	295.1	cd	1603	fg	13.26	abcd	3.446	abcde	5.139	defg	1.545	abc	0.6787	ab	21.85	efghij
Aureo N50	4.63	cdefgh	7.8	b	15.13	ns	2.625	bc	1227	efg	350.4	efg	1578	efg	13.76	bcdef	3.755	def	5.32	fg	1.514	ab	0.7085	abc	22.83	cdef
Aureo N100	4.123	hij	7.695	b	16.75	ns	2.783	a	1232	efg	466	k	1698	gh	13.88	bcdefg	4.097	f	5.776	g	1.397	a	0.71	abc	23.75	abc
Cannizzo N0	4.76	cdefg	6.427	ef	11.8	ns	1.878	j	966	c	225	ab	1191	b	13.15	abc	3.256	ab	4.821	bcdef	1.627	abcd	0.6779	ab	21.23	hijk
Cannizzo N50	4.402	cdefgh	5.853	g	13.12	ns	1.895	j	881	b	255.9	bc	1137	b	14.83	cdefgh	3.833	ef	4.829	bcdef	1.72	bcdefg	0.7967	bc	23.49	bcd
Cannizzo N100	4.877	bcd	5.9	g	14.4	ns	2.292	efg	1911	i	678.8	n	2590	m	13.34	abcd	3.6	bcde	5.275	fg	1.494	ab	0.6801	ab	22.21	defghi
Creso N0	4.127	hij	4.327	h	12.61	ns	1.828	j	1444	h	408.3	hi	1852	ij	13.7	abcdef	3.57	bcde	4.536	abcd	1.692	bcdef	0.7911	bc	21.81	efghijk
Creso N50	4.275	ghij	4.493	h	13.86	ns	2.107	hi	1174	de	350.5	efg	1524	ef	15.06	defgh	3.358	abc	4.15	a	2.012	h	0.8133	c	22.57	cdefgh
Creso N100	4.583	cdefgh	4.762	h	15	ns	2.227	fgh	1853	i	575.5	m	2428	l	15.32	efgh	3.548	bcde	4.46	abc	1.913	efgh	0.7979	bc	23.33	bcd
Iride N0	4.842	bcde	6.802	de	11	ns	1.985	ij	981	c	268.5	bc	1250	bc	12.75	ab	3.385	abcd	4.466	abc	1.625	abcd	0.76	abc	20.6	jk
Iride N50	5.39	a	7.155	cd	12.36	ns	2.165	gh	912	bc	335.6	def	1248	bc	13.9	bcdefg	3.152	a	4.424	abc	1.836	defgh	0.7137	abc	21.48	fghijk
Iride N100	5.288	ab	7.102	d	13.25	ns	2.353	def	976	c	379.1	fgh	1355	c	14.07	bcdefg	3.465	abcde	4.723	abcdef	1.715	bcdefg	0.7338	abc	22.26	defghi
Saragolla N0	3.842	ij	8.87	a	11.49	ns	2.097	hi	1106	d	259.1	bc	1365	cd	13.55	abcde	3.323	ab	4.572	abcde	1.716	bcdefg	0.7428	abc	21.44	ghijk
Saragolla N50	4.338	efghi	8.822	a	12.32	ns	2.38	def	669	a	245.4	ab	914	a	14.02	bcdefg	3.747	cdef	4.56	abcde	1.71	bcdefg	0.828	c	22.33	defghi
Saragolla N100	4.382	defgh	9.01	a	13.55	ns	2.455	de	1430	h	597.6	m	2028	k	15.72	gh	3.602	bcde	4.921	bcdef	1.837	defgh	0.7329	abc	24.24	ab
Senatore Cappelli N0	3.822	j	5.927	fg	12.77	ns	1.962	ij	1210	ef	267.1	bc	1477	de	13.18	abcd	3.382	abcd	4.505	abcd	1.677	bcde	0.7635	abc	21.07	ijk
Senatore Cappelli N50	4.31	fghij	5.98	fg	14.29	ns	2.222	fgh	1222	ef	324.9	de	1547	ef	14.77	cdefgh	3.505	abcde	4.338	ab	1.884	defgh	0.8084	c	22.61	cdefg
Senatore Cappelli N100	4.363	efgh	5.865	g	15.61	ns	2.31	efg	1420	h	431.9	ijk	1852	ij	16.5	h	3.602	bcde	4.85	bcdef	1.955	gh	0.7447	abc	24.95	a
Simeto N0	4.492	cdefgh	7.068	d	12.57	ns	1.878	j	997	c	209.5	a	1206	b	11.86	a	3.605	bcde	5.03	cdef	1.374	a	0.7174	abc	20.49	k
Simeto N50	4.798	bcdef	7.127	cd	13.69	ns	2.158	gh	1400	h	389.6	ghi	1789	hi	14.85	cdefgh	3.464	abcde	4.416	abc	1.909	efgh	0.7918	bc	22.73	cdefg
Simeto N100	4.912	abc	7.022	d	14.78	ns	2.302	efg	1411	h	417.6	hij	1829	i	14.77	cdefgh	3.48	abcde	4.805	bcdef	1.789	cdefgh	0.7315	abc	23.05	bcde
Svevo N0	4.688	cdefg	8.982	a	12.54	ns	2.45	de	1180	de	357.5	efg	1537	ef	13.99	bcdefg	3.339	ab	4.424	abc	1.802	cdefgh	0.7612	abc	21.76	efghijk
Svevo N50	4.667	cdefg	8.813	a	13.85	ns	2.508	cd	1283	fg	456.1	jk	1740	hi	15.52	fgh	3.452	abcde	4.548	abcd	1.952	fgh	0.7617	abc	23.52	bcd
Svevo N100	4.738	cdefg	8.93	a	15.25	ns	2.668	ab	1443	h	513	l	1956	jk	14.54	bcdefg	3.356	abc	5.201	efg	1.691	bcde	0.6452	a	23.09	bcde
		<.001		<.001		0.124		0.005		<.001		<.001		<.001		<.001		<.001		0.013		<.001		0.014		0.003
Genotype*Sowing Density	Yield		Carotenoid		Grain Protein Content		SDS		IPT		TPT		TITP		Gli		Hmw		Lmw		Gli-glu		Hmw-Lmw		Total Gluten Protein Content
Aureo 200	4.089	fgh	7.73	ns	15.43	a	2.633	ns	1363	h	387.8	defg	1751	i	12.39	ns	3.628	bcd	5.034	d	1.436	a	0.7232	ns	21.05	ns
Aureo 400	4.61	cde	7.691	ns	14.72	ab	2.417	ns	1149	de	353.2	bc	1502	de	14.87	ns	3.904	d	5.79	e	1.534	abc	0.6749	ns	24.57	ns
Cannizzo 200	4.694	bcd	6.259	ns	13.48	def	2.077	ns	1244	fg	376.8	cdef	1621	fgh	12.32	ns	3.423	abc	4.948	bcd	1.47	ab	0.6933	ns	20.69	ns
Cannizzo 400	4.664	bcd	5.861	ns	12.73	fgh	1.967	ns	1262	g	396.4	fgh	1658	ghi	15.23	ns	3.703	cd	5.002	cd	1.757	def	0.7432	ns	23.94	ns
Creso 200	4.23	efg	4.568	ns	13.92	cd	2.062	ns	1202	efg	382.7	cdefg	1585	efg	13.04	ns	3.46	abc	4.3	a	1.685	cde	0.8099	ns	20.8	ns
Creso 400	4.427	cdef	4.487	ns	13.73	cd	2.046	ns	1778	j	506.8	j	2285	k	16.35	ns	3.524	abc	4.464	ab	2.059	h	0.7915	ns	24.34	ns
Iride 200	4.579	cde	7.146	ns	12.71	gh	2.182	ns	834	a	293	a	1127	a	12.73	ns	3.331	ab	4.542	abcd	1.619	abcd	0.7357	ns	20.61	ns
Iride 400	5.768	a	6.893	ns	11.7	i	2.153	ns	1079	c	362.5	cde	1442	cd	14.41	ns	3.337	ab	4.533	abc	1.832	efg	0.7359	ns	22.28	ns
Saragolla 200	3.714	h	8.956	ns	12.87	efg	2.379	ns	957	b	320.4	ab	1277	b	12.92	ns	3.554	abc	4.61	abcd	1.591	abcd	0.7779	ns	21.09	ns
Saragolla 400	4.66	bcd	8.846	ns	12.04	hi	2.242	ns	1180	ef	414.4	gh	1594	efg	15.94	ns	3.561	abc	4.758	abcd	1.918	fgh	0.758	ns	24.26	ns
Senatore Cappelli 200	4.016	gh	5.904	ns	14.38	bc	2.146	ns	1091	cd	288.3	a	1380	c	13.55	ns	3.339	ab	4.268	a	1.782	defg	0.7883	ns	21.15	ns
Senatore Cappelli 400	4.314	defg	5.943	ns	14.07	bcd	2.183	ns	1477	i	394.3	efgh	1871	j	16.08	ns	3.654	cd	4.86	bcd	1.895	fgh	0.7562	ns	24.6	ns
Simeto 200	4.422	cdef	7.082	ns	13.79	cd	2.129	ns	1196	ef	320.5	ab	1517	de	12.14	ns	3.516	abc	4.922	bcd	1.444	a	0.7196	ns	20.58	ns
Simeto 400	5.046	b	7.062	ns	13.56	de	2.097	ns	1342	h	357.3	cd	1700	hi	15.51	ns	3.517	abc	4.579	abcd	1.937	fgh	0.7741	ns	23.6	ns
Svevo 200	4.599	cde	9.028	ns	13.85	cd	2.532	ns	1142	cde	422.3	h	1565	ef	13.16	ns	3.28	a	4.617	abcd	1.665	bcde	0.7182	ns	21.06	ns
Svevo 400	4.797	bc	8.789	ns	13.9	cd	2.552	ns	1462	i	462.2	i	1924	j	16.21	ns	3.485	abc	4.831	bcd	1.966	gh	0.7272	ns	24.52	ns
		<.001		0.118		0.006		0.067		<.001		<.001		<.001		0.098		0.018		<.001		<.001		0.096		0.118
Fertilization*Sowing Density	Yield		Carotenoid		Grain Protein Content		SDS		IPT		TPT		TITP		Gli		Hmw		Lmw		Gli-glu		Hmw-Lmw		Total Gluten Protein Content
N0 200	4.096	e	7.112	ns	12.51	ns	2.032	ns	1192	c	312.1	b	1504	bc	12.02	a	3.498	b	4.387	a	1.532	a	0.8027	b	19.9	f
N0 400	4.62	bc	6.897	ns	12.03	ns	2.03	ns	1106	ab	260.4	a	1366	a	14.34	c	3.329	a	4.986	bc	1.733	b	0.6705	a	22.66	c
N50 200	4.432	cd	7.037	ns	13.81	ns	2.315	ns	1075	a	311.2	b	1386	a	12.95	b	3.566	b	4.735	b	1.619	a	0.7562	b	21.68	d
N50 400	4.77	ab	6.974	ns	13.35	ns	2.2	ns	1117	b	365.9	c	1483	b	16.58	e	3.501	b	4.411	a	2.015	d	0.7994	b	23.71	b
N100 200	4.35	d	7.102	ns	15.1	ns	2.455	ns	1119	b	423.6	d	1542	c	13.38	b	3.26	a	4.843	b	1.608	a	0.6785	a	21.05	e
N100 400	4.967	a	6.969	ns	14.55	ns	2.392	ns	1800	d	591.3	e	2392	d	15.8	d	3.928	c	5.159	c	1.839	c	0.7656	b	25.67	a
		0.016		0.298		0.896		0.109		<.001		<.001		<.001		<.001		<.001		<.001		<.001		<.001		<.001
Genotype*Fertilization*Sowing Density	Yield		Carotenoid		Grain Protein Content		SDS		IPT		TPT		TITP		Gli		Hmw		Lmw		Gli-glu		Hmw-Lmw		Total Gluten Protein Content
Aureo N0 200	3.873	mno	7.677	bc	13.67	ns	2.32	efghijklm	1512	pq	364.1	jklmn	1876	o	12.63	ns	3.511	bcdefghi	4.619	ns	1.552	abcdefgh	0.7599	ns	20.76	hijklm
Aureo N0 400	4.717	bcdefghijkl	7.597	bcd	13.01	ns	2.013	opqrstuv	1103	ghijk	226.1	bcd	1329	efg	13.89	ns	3.381	bcdefghi	5.659	ns	1.538	abcdefgh	0.5974	ns	22.93	cdefg
Aureo N50 200	4.39	defghijklmn	7.79	b	15.35	ns	2.707	ab	1019	fgh	247.5	bcdef	1267	de	12.79	ns	3.661	bcdefghij	5.028	ns	1.473	abcde	0.729	ns	21.48	fghijk
Aureo N50 400	4.87	bcdefgh	7.81	b	14.92	ns	2.543	bcdef	1436	opq	453.4	qrs	1889	o	14.72	ns	3.849	efghij	5.613	ns	1.555	abcdefgh	0.688	ns	24.19	bcd
Aureo N100 200	4.003	jklmno	7.723	bc	17.28	ns	2.873	a	1557	q	551.8	u	2109	p	11.76	ns	3.711	cdefghij	5.453	ns	1.284	ab	0.6808	ns	20.92	hijklm
Aureo N100 400	4.243	fghijklmno	7.667	bc	16.23	ns	2.693	abc	908	ef	380.3	lmnop	1288	def	15.99	ns	4.483	k	6.098	ns	1.51	abcdefg	0.7392	ns	26.58	a
Cannizzo N0 200	4.517	defghijklm	6.977	cde	12.63	ns	1.95	qrstuvw	1300	lmn	328.4	ghijkl	1628	klm	12.1	ns	3.355	abcdefgh	4.639	ns	1.514	abcdefg	0.724	ns	20.1	ijklm
Cannizzo N0 400	5.003	bcdef	5.877	fg	10.98	ns	1.807	vw	633	ab	121.7	a	755	a	14.2	ns	3.157	abc	5.003	ns	1.74	cdefghijkl	0.6318	ns	22.36	defgh
Cannizzo N50 200	4.877	bcdefgh	5.96	fg	13.17	ns	1.95	qrstuvw	1062	ghi	308.2	fghijk	1370	efg	13.63	ns	3.848	efghij	5.077	ns	1.527	abcdefg	0.758	ns	22.55	cdefgh
Cannizzo N50 400	3.927	lmno	5.747	g	13.06	ns	1.84	uvw	700	bc	203.6	bc	903	ab	16.04	ns	3.819	defghij	4.581	ns	1.912	ghijklmno	0.8353	ns	24.44	bc
Cannizzo N100 200	4.69	bcdefghijkl	5.84	g	14.65	ns	2.33	efghijklm	1370	mno	493.7	stu	1864	no	11.22	ns	3.066	ab	5.129	ns	1.368	abc	0.5978	ns	19.41	lm
Cannizzo N100 400	5.063	bcde	5.96	fg	14.14	ns	2.253	ghijklmno	2453	s	864	w	3317	s	15.45	ns	4.134	jk	5.421	ns	1.62	bcdefghijk	0.7625	ns	25.01	ab
Creso N0 200	3.87	mno	4.413	h	12.75	ns	1.9	stuvw	1473	opq	437.3	opqrs	1910	o	11.9	ns	3.67	bcdefghij	4.31	ns	1.493	abcdef	0.8525	ns	19.88	jklm
Creso N0 400	4.383	defghijklmn	4.24	h	12.48	ns	1.757	w	1415	nop	379.3	lmnop	1794	mno	15.5	ns	3.471	bcdefghi	4.763	ns	1.892	fghijklmno	0.7297	ns	23.74	bcde
Creso N50 200	4.18	ghijklmno	4.54	h	14.16	ns	2.117	klmnopqrs	1220	jkl	351	ijklmn	1571	hijkl	13.25	ns	3.403	bcdefghi	4.217	ns	1.741	cdefghijkl	0.815	ns	20.87	hijklm
Creso N50 400	4.37	defghijklmn	4.447	h	13.57	ns	2.097	lmnopqrst	1128	hijk	349.9	ijklmn	1478	ghijk	16.87	ns	3.313	abcdefg	4.083	ns	2.282	o	0.8115	ns	24.26	bcd
Creso N100 200	4.64	bcdefghijklm	4.75	h	14.85	ns	2.17	ijklmnopq	915	ef	359.9	jklmn	1274	de	13.96	ns	3.307	abcdef	4.373	ns	1.822	defghijklm	0.7623	ns	21.64	fghij
Creso N100 400	4.527	defghijklm	4.773	h	15.14	ns	2.283	ghijklmn	2791	t	791	v	3582	t	16.68	ns	3.789	defghij	4.547	ns	2.004	klmno	0.8334	ns	25.02	ab
Iride N0 200	4.347	efghijklmno	6.95	cde	11.57	ns	1.753	w	870	de	259.2	bcdef	1129	cd	11.88	ns	3.517	bcdefghi	4.396	ns	1.501	abcdef	0.8018	ns	19.8	jklm
Iride N0 400	5.337	abc	6.653	ef	10.43	ns	2.217	hijklmnop	1093	ghij	277.8	defgh	1371	efg	13.62	ns	3.252	abcde	4.536	ns	1.75	cdefghijkl	0.7181	ns	21.4	fghijk
Iride N50 200	4.82	bcdefghi	7.113	bcde	12.89	ns	2.34	efghijkl	754	bcd	225.5	bcd	979	bc	13.71	ns	3.157	abc	4.51	ns	1.788	defghijklm	0.7018	ns	21.37	fghijkl
Iride N50 400	5.96	a	7.197	bcde	11.84	ns	1.99	pqrstuvw	1071	ghi	445.7	pqrs	1517	ghijkl	14.1	ns	3.147	abc	4.337	ns	1.885	fghijklmno	0.7257	ns	21.58	fghijk
Iride N100 200	4.57	cdefghijklm	7.373	bcde	13.69	ns	2.453	cdefgh	879	de	394.4	lmnopq	1273	de	12.61	ns	3.32	abcdefg	4.72	ns	1.569	abcdefghi	0.7035	ns	20.65	hijklm
Iride N100 400	6.007	a	6.83	de	12.82	ns	2.253	ghijklmno	1074	ghi	363.9	jklmn	1438	efghij	15.52	ns	3.611	bcdefghij	4.725	ns	1.861	efghijklmn	0.7641	ns	23.86	bcd
Saragolla N0 200	3.563	o	8.933	a	11.82	ns	2.163	jklmnopqr	1106	ghijk	285	defghi	1391	efgh	12.38	ns	3.417	bcdefghi	3.995	ns	1.671	bcdefghijkl	0.8577	ns	19.79	jklm
Saragolla N0 400	4.12	hijklmno	8.807	a	11.16	ns	2.03	nopqrstuv	1106	ghijk	233.2	bcde	1339	efg	14.72	ns	3.229	abcd	5.149	ns	1.761	cdefghijklm	0.6279	ns	23.09	bcdef
Saragolla N50 200	3.963	klmno	8.933	a	12.8	ns	2.43	defghi	773	cd	266.7	cdefg	1039	bc	12.79	ns	3.922	ghijk	5.015	ns	1.433	abcd	0.7855	ns	21.73	fghij
Saragolla N50 400	4.713	bcdefghijkl	8.843	a	11.85	ns	2.33	efghijklm	565	a	224.1	bcd	789	a	15.25	ns	3.572	bcdefghij	4.104	ns	1.987	klmno	0.8705	ns	22.92	cdefg
Saragolla N100 200	3.617	no	9.133	a	13.98	ns	2.543	bcdef	991	efg	409.5	mnopqr	1401	efghi	13.59	ns	3.323	abcdefg	4.82	ns	1.668	bcdefghijk	0.6904	ns	21.73	fghij
Saragolla N100 400	5.147	bcd	8.887	a	13.12	ns	2.367	efghijk	1868	r	785.7	v	2654	r	17.84	ns	3.882	fghijk	5.021	ns	2.005	klmno	0.7754	ns	26.75	a
Senatore Cappelli N0 200	3.65	no	5.87	fg	12.74	ns	1.85	tuvw	1038	fgh	234.2	bcde	1272	de	12.26	ns	3.402	bcdefghi	3.943	ns	1.677	bcdefghijkl	0.8633	ns	19.61	klm
Senatore Cappelli N0 400	3.993	jklmno	5.983	fg	12.81	ns	2.073	mnopqrstu	1383	mnop	299.9	efghij	1683	lmn	14.09	ns	3.362	abcdefgh	5.066	ns	1.676	bcdefghijkl	0.6638	ns	22.52	cdefgh
Senatore Cappelli N50 200	4.043	ijklmno	5.87	fg	14.36	ns	2.243	ghijklmnop	1174	ijkl	289.6	defghi	1463	fghijk	13.04	ns	3.393	bcdefghi	4.301	ns	1.696	cdefghijkl	0.7898	ns	20.74	hijklm
Senatore Cappelli N50 400	4.577	cdefghijklm	5.943	fg	14.22	ns	2.2	hijklmnopq	1270	lm	360.2	jklmn	1630	klm	16.5	ns	3.618	bcdefghij	4.375	ns	2.072	lmno	0.8271	ns	24.49	bc
Senatore Cappelli N100 200	4.353	efghijklmno	5.827	g	16.03	ns	2.343	efghijkl	1062	ghi	341.1	hijklm	1403	efghi	15.34	ns	3.222	abcd	4.561	ns	1.972	jklmno	0.7119	ns	23.12	bcdef
Senatore Cappelli N100 400	4.373	defghijklmn	5.903	fg	15.2	ns	2.277	ghijklmn	1777	r	522.8	tu	2300	q	17.66	ns	3.983	ijk	5.14	ns	1.937	hijklmno	0.7776	ns	26.78	a
Simeto N0 200	4.253	fghijklmno	7.083	bcde	12.37	ns	1.913	rstuvw	1113	ghijk	225	bcd	1338	efg	10.42	ns	3.603	bcdefghij	5.067	ns	1.203	a	0.7126	ns	19.09	m
Simeto N0 400	4.73	bcdefghijk	7.053	bcde	12.76	ns	1.843	uvw	881	de	194	b	1075	bc	13.29	ns	3.606	bcdefghij	4.994	ns	1.545	abcdefgh	0.7221	ns	21.89	efghi
Simeto N50 200	4.61	cdefghijklm	7.187	bcde	13.8	ns	2.163	jklmnopqr	1429	nopq	363.1	jklmn	1792	mno	13.13	ns	3.574	bcdefghij	4.873	ns	1.554	abcdefgh	0.7338	ns	21.58	fghijk
Simeto N50 400	4.987	bcdef	7.067	bcde	13.57	ns	2.153	jklmnopqr	1371	mno	416.2	nopqr	1787	mno	16.56	ns	3.355	abcdefgh	3.96	ns	2.265	no	0.8499	ns	23.88	bcd
Simeto N100 200	4.403	defghijklmn	6.977	cde	15.21	ns	2.31	fghijklm	1047	ghi	373.4	klmno	1421	efghij	12.87	ns	3.371	abcdefghi	4.826	ns	1.577	abcdefghij	0.7125	ns	21.07	ghijklm
Simeto N100 400	5.42	ab	7.067	bcde	14.34	ns	2.293	fghijklm	1775	r	461.9	qrst	2237	pq	16.66	ns	3.589	bcdefghij	4.783	ns	2	klmno	0.7504	ns	25.04	ab
Svevo N0 200	4.697	bcdefghijkl	8.997	a	12.5	ns	2.403	defghij	1127	hijk	363.5	jklmn	1491	ghijk	12.55	ns	3.507	bcdefghi	4.13	ns	1.645	bcdefghijk	0.8495	ns	20.19	ijklm
Svevo N0 400	4.68	bcdefghijkl	8.967	a	12.57	ns	2.497	bcdefg	1232	kl	351.5	ijklmn	1584	ijkl	15.43	ns	3.171	abc	4.718	ns	1.959	ijklmno	0.6728	ns	23.32	bcdef
Svevo N50 200	4.577	cdefghijklm	8.89	a	13.96	ns	2.573	bcde	1171	ijkl	437.9	opqrs	1609	jklm	14.68	ns	3.572	bcdefghij	4.857	ns	1.743	cdefghijkl	0.7365	ns	23.11	bcdef
Svevo N50 400	4.757	bcdefghij	8.737	a	13.74	ns	2.443	defgh	1396	mnop	474.4	rst	1870	no	16.36	ns	3.332	abcdefg	4.238	ns	2.161	mno	0.7868	ns	23.93	bcd
Svevo N100 200	4.523	defghijklm	9.197	a	15.09	ns	2.62	bcd	1129	hijk	465.4	rst	1594	jkl	12.24	ns	2.761	a	4.863	ns	1.605	abcdefghijk	0.5685	ns	19.86	jklm
Svevo N100 400	4.953	bcdefg	8.663	a	15.4	ns	2.717	ab	1758	r	560.6	u	2318	q	16.83	ns	3.95	hijk	5.538	ns	1.777	defghijklm	0.7219	ns	26.32	a
		<.001		0.014		0.074		0.001		<.001		<.001		<.001		0.105		0.003		0.061		0.024		ns		0.052

## Sheet: TableS7
Table S7. Significance levels of the main effects and interactions from the ANOVA analysis for yield and quality traits for GSO trial. The table reports the significance of Genotype, Fertilization, Sowing Date, and their interactions (Genotype × Fertilization, Genotype × Sowing Date, Fertilization × Sowing Date, and Genotype × Fertilization × Sowing Date) on yield (t/ha) and quality traits, inclu…
	Yield		Carotenoid		Grain Protein Content		SDS		IPT		TPT		TITP		GLI		LMW		HMW		Gli/Glu		Hmw-Lmw		Total Gluten Protein Content
Genotype	***		***		***		***		**		ns		ns		ns		ns		ns		ns		*		ns
Fertilization	***		***		***		ns		**		**		**		ns		ns		ns		ns		ns		ns
Sowing Date	***		***		***		***		**		ns		**		ns		**		*		*		ns		ns
Genotype*Fertilization	*		***		ns		ns		ns		ns		ns		ns		ns		ns		ns		ns		ns
Genotype*Sowing Date	***		***		ns		ns		ns		ns		ns		ns		ns		ns		ns		ns		ns
Fertilization*Sowing Date	***		***		ns		ns		ns		ns		ns		ns		ns		ns		ns		ns		ns
Genotype*Fertilization*Sowing Date	ns		***		ns		ns		ns		ns		ns		ns		ns		ns		ns		ns		ns

## Sheet: TableS8
Table S8. Result of the main effects and interactions from the ANOVA analysis for yield and quality traits GSO trial. The table reports the date of Genotype, Fertilization, Sowing Date, and their interactions (Genotype × Fertilization, Genotype × Sowing Date, Fertilization × Sowing Date, and Genotype × Fertilization × Sowing Date) on mean values of yield (t/ha) and quality traits, including carot…
Genotype	Yield		Carotenoid		Grain Protein Content		SDS		IPT		TPT		TITP		GLI		LMW		HMW		Gli/Glu		Hmw-Lmw		Total Gluten Protein Content
Cannizzo	2.769	b	6.433	b	14.574	a	2.25	b	1617	b	404	ns	2021	ns	15.65	ns	5.402	ns	3.818	ns	1.704	ns	0.71	ns	24.87	ns
Saragolla	2.936	a	8.682	a	13.494	b	2.45	a	1354	a	439	ns	1794	ns	15.85	ns	5.148	ns	3.892	ns	1.761	ns	0.761	ns	24.89	ns
		<.001		<.001		<.001		<.001		0.009		0.321		0.079		0.767		0.078		0.497		0.403		0.053		0.979
Fertilization	Yield		Carotenoid		Grain Protein Content		SDS		IPT		TPT		TITP		GLI		LMW		HMW		Gli/Glu		Hmw-Lmw		Total Gluten Protein Content
CTRL	2.633	b	7.778	a	13.313	c	2.308	ns	1273	a	335	a	1608	a	15.85	ns	5.147	ns	3.699	ns	1.799	ns	0.723	ns	24.67	ns
Mineral	2.993	a	7.12	b	14.847	a	2.386	ns	1643	c	502	b	2145	c	15.72	ns	5.35	ns	3.986	ns	1.685	ns	0.75	ns	25.05	ns
Nutritop	2.931	a	7.774	a	13.942	b	2.367	ns	1540	b	429	ab	1969	b	15.71	ns	5.328	ns	3.88	ns	1.713	ns	0.733	ns	24.91	ns
		<.001		<.001		<.001		0.3		0.009		0.003		0.006		0.987		0.431		0.103		0.367		0.685		0.918
Sowing Date	Yield		Carotenoid		Grain Protein Content		SDS		IPT		TPT		TITP		GLI		LMW		HMW		Gli/Glu		Hmw-Lmw		Total Gluten Protein Content
Fall	4.348	a	6.7	b	11.826	b	2.07	b	1334	a	400	ns	1734	a	16.24	ns	5.054	a	3.718	a	1.853	b	0.737	ns	25.01	ns
Spring	1.356	b	8.414	a	16.242	a	2.63	a	1637	b	444	ns	2080	b	15.26	ns	5.496	b	3.992	b	1.612	a	0.734	ns	24.74	ns
		<.001		<.001		<.001		<.001		0.003		0.221		0.01		0.154		0.004		0.016		0.002		0.908		0.728
Genotype*Fertilization	Yield		Carotenoid		Grain Protein Content		SDS		IPT		TPT		TITP		GLI		LMW		HMW		Gli/Glu		Hmw-Lmw		Total Gluten Protein Content
Cannizzo CTRL	2.465	c	6.502	c	13.83	ns	2.187	ns	1401	ns	309.7	ns	1505	ns	16.2	ns	5.181	ns	3.703	ns	1.836	ns	0.7154	ns	25.08	ns
Cannizzo Mineral	2.963	ab	6.468	c	15.54	ns	2.267	ns	1781	ns	480.3	ns	1711	ns	15.26	ns	5.431	ns	3.906	ns	1.631	ns	0.7224	ns	24.6	ns
Cannizzo Nutritop	2.878	ab	6.328	c	14.34	ns	2.31	ns	1670	ns	422.2	ns	1846	ns	15.49	ns	5.593	ns	3.846	ns	1.644	ns	0.6909	ns	24.92	ns
Saragolla CTRL	2.802	b	9.053	a	12.79	ns	2.428	ns	1146	ns	359.4	ns	2029	ns	15.45	ns	5.113	ns	3.694	ns	1.763	ns	0.7299	ns	24.25	ns
Saragolla Mineral	3.022	a	7.772	b	14.15	ns	2.505	ns	1506	ns	523.2	ns	2092	ns	16.17	ns	5.269	ns	4.065	ns	1.738	ns	0.7766	ns	25.51	ns
Saragolla Nutritop	2.983	ab	9.22	a	13.54	ns	2.423	ns	1411	ns	435.2	ns	2261	ns	15.93	ns	5.062	ns	3.915	ns	1.782	ns	0.7761	ns	24.9	ns
		0.014		<.001		0.312		0.377		0.996		0.9		0.991		0.585		0.364		0.812		0.401		0.527		0.653
Genotype*Sowing Date	Yield		Carotenoid		Grain Protein Content		SDS		IPT		TPT		TITP		GLI		LMW		HMW		Gli/Glu		Hmw-Lmw		Total Gluten Protein Content
Cannizzo Fall	4.181	b	5.751	d	12.46	ns	1.949	ns	1475	ns	392.1	ns	1868	ns	16.17	ns	5.103	ns	3.72	ns	1.83	ns	0.729	ns	25	ns
Cannizzo Spring	1.357	c	7.114	c	16.68	ns	2.56	ns	1759	ns	416	ns	2175	ns	15.12	ns	5.701	ns	3.917	ns	1.577	ns	0.69	ns	24.74	ns
Saragolla Fall	4.516	a	7.649	b	11.19	ns	2.2	ns	1193	ns	407.5	ns	1601	ns	16.31	ns	5.006	ns	3.716	ns	1.875	ns	0.744	ns	25.03	ns
Saragolla Spring	1.356	c	9.714	a	15.8	ns	2.704	ns	1515	ns	471	ns	1986	ns	15.39	ns	5.291	ns	4.067	ns	1.647	ns	0.778	ns	24.75	ns
		<.001		<.001		0.219		0.215		0.838		0.574		0.757		0.921		0.268		0.479		0.855		0.156		0.986
Fertilization*Sowing Date	Yield		Carotenoid		Grain Protein Content		SDS		IPT		TPT		TITP		GLI		LMW		HMW		Gli/Glu		Hmw-Lmw		Total Gluten Protein Content
CTRL Fall	3.982	c	7.143	b	10.84	d	1.99	ns	1092	ns	279.1	ns	1371	ns	16.31	ns	4.81	ns	3.564	ns	1.946	ns	0.742	ns	24.68	ns
CTRL Spring	1.285	d	8.412	a	15.79	b	2.625	ns	1455	ns	390	ns	1845	ns	15.34	ns	5.484	ns	3.833	ns	1.652	ns	0.703	ns	24.66	ns
Mineral Fall	4.653	a	5.762	c	12.97	c	2.16	ns	1560	ns	520.3	ns	2080	ns	16.2	ns	5.313	ns	3.892	ns	1.76	ns	0.733	ns	25.41	ns
Mineral Spring	1.332	d	8.478	a	16.73	a	2.612	ns	1727	ns	483.2	ns	2210	ns	15.23	ns	5.388	ns	4.08	ns	1.609	ns	0.766	ns	24.7	ns
Nutritop Fall	4.41	b	7.195	b	11.67	d	2.073	ns	1351	ns	400	ns	1751	ns	16.21	ns	5.039	ns	3.698	ns	1.852	ns	0.734	ns	24.95	ns
Nutritop Spring	1.452	d	8.353	a	16.21	ab	2.66	ns	1729	ns	457.3	ns	2187	ns	15.2	ns	5.616	ns	4.063	ns	1.574	ns	0.733	ns	24.88	ns
		<.001		<.001		0.015		0.201		0.586		0.232		0.474		1		0.185		0.793		0.644		0.524		0.92
Genotype*Fertilization*Sowing Date	Yield		Carotenoid		Grain Protein Content		SDS		IPT		TPT		TITP		GLI		LMW		HMW		Gli/Glu		Hmw-Lmw		Total Gluten Protein Content
Cannizzo CTRL Fall	3.73	ns	5.767	d	11.3	ns	2.757	ns	1235	ns	255	ns	1490	ns	16.98	ns	4.937	ns	3.571	ns	1.997	ns	0.7234	ns	25.49	ns
Cannizzo CTRL Spring	1.2	ns	7.237	c	16.37	ns	2.697	ns	1567	ns	364.3	ns	1931	ns	15.42	ns	5.424	ns	3.836	ns	1.675	ns	0.7074	ns	24.68	ns
Cannizzo Mineral Fall	4.5	ns	5.707	d	13.97	ns	2.66	ns	1746	ns	536.3	ns	2283	ns	15.18	ns	5.225	ns	3.854	ns	1.665	ns	0.7391	ns	24.26	ns
Cannizzo Mineral Spring	1.427	ns	7.23	c	17.12	ns	2.623	ns	1815	ns	424.3	ns	2240	ns	15.34	ns	5.638	ns	3.958	ns	1.597	ns	0.7057	ns	24.93	ns
Cannizzo Nutritop Fall	4.313	ns	5.78	d	12.13	ns	2.59	ns	1445	ns	385	ns	1830	ns	16.36	ns	5.146	ns	3.733	ns	1.828	ns	0.7259	ns	25.24	ns
Cannizzo Nutritop Spring	1.443	ns	6.877	c	16.56	ns	2.467	ns	1894	ns	459.4	ns	2354	ns	14.61	ns	6.041	ns	3.959	ns	1.459	ns	0.6559	ns	24.61	ns
Saragolla CTRL Fall	4.233	ns	8.52	b	10.38	ns	2.253	ns	949	ns	303.2	ns	1252	ns	15.64	ns	4.683	ns	3.558	ns	1.896	ns	0.7609	ns	23.88	ns
Saragolla CTRL Spring	1.37	ns	9.587	a	15.2	ns	2.197	ns	1342	ns	415.7	ns	1758	ns	15.25	ns	5.543	ns	3.831	ns	1.63	ns	0.699	ns	24.63	ns
Saragolla Mineral Fall	4.807	ns	5.817	d	11.97	ns	2.15	ns	1374	ns	504.4	ns	1878	ns	17.22	ns	5.401	ns	3.929	ns	1.855	ns	0.7279	ns	26.55	ns
Saragolla Mineral Spring	1.237	ns	9.727	a	16.33	ns	2.067	ns	1638	ns	542	ns	2180	ns	15.12	ns	5.138	ns	4.201	ns	1.622	ns	0.8254	ns	24.46	ns
Saragolla Nutritop Fall	4.507	ns	8.61	b	11.21	ns	1.997	ns	1257	ns	415	ns	1672	ns	16.06	ns	4.932	ns	3.663	ns	1.875	ns	0.743	ns	24.65	ns
Saragolla Nutritop Spring	1.46	ns	9.83	a	15.87	ns	1.783	ns	1565	ns	455.3	ns	2020	ns	15.8	ns	5.192	ns	4.167	ns	1.689	ns	0.8091	ns	25.15	ns
		0.247		<.001		0.17		0.113		0.756		0.531		0.696		0.459		0.233		0.873		0.575		0.263		0.456
